# Supplementary material for: Rose Oil Distillation Wastewater: By-Products of Essential Oil Extraction as Circular Biostimulants for Tomato Growth
Source: Antioxidants (Basel). 2025 Oct 18;14(10):1252. doi: 10.3390/antiox14101252 (PMC12561105; doi:10.3390/antiox14101252)
Supplement: Supplementary file 1 [file antioxidants-14-01252-s001.zip]

Archive with 1 entries (1 files):
- antioxidants-3917726-supplementary.pdf
